# Supplementary material for: ASTool: An Easy-to-Use Tool to Accurately Identify Alternative Splicing Events from Plant RNA-Seq Data
Source: Int J Mol Sci. 2022 Apr 7;23(8):4079. doi: 10.3390/ijms23084079 (PMC9031537; doi:10.3390/ijms23084079)
Supplement: Supplementary file 1 [file ijms-23-04079-s001.zip]

Archive with 1 entries (1 files):
- ijms-1617194-Supplementary Materials.pdf
